# Supplementary material for: Bayesian Network Analysis of Lymphatic Filariasis Serology from Myanmar Shows Benefit of Adding Antibody Testing to Post-MDA Surveillance
Source: Trop Med Infect Dis. 2022 Jun 21;7(7):113. doi: 10.3390/tropicalmed7070113 (PMC9323698; doi:10.3390/tropicalmed7070113)
Supplement: Supplementary file 1 [file tropicalmed-07-00113-s001.zip]

Archive with 1 entries (1 files):
- tropicalmed-1728976-supplementary.pdf
